# Supplementary material for: Population and colony structure and morphometrics in the queen dimorphic little black ant, Monomorium sp. AZ-02, with a review of queen phenotypes in the genus Monomorium
Source: PLoS One. 2017 Jul 17;12(7):e0180595. doi: 10.1371/journal.pone.0180595 (PMC5513436; doi:10.1371/journal.pone.0180595)
Supplement: S1 Dataset — (XLSX) [file pone.0180595.s001.xlsx]

## Sheet: morphology measures for Monomor
queen phenotype	individual	HW	HL	MOD	HFL	SL	PW	PPW	MW	ML	TW
alate queen	1	0.62	0.75	0.24	0.62	0.46	0.3	0.34	0.52	1.29	1.14
alate queen	2	0.62	0.73	0.21	0.75	0.49	0.31	0.39	0.51	1.34	1.14
alate queen	3	0.64	0.76	0.2	0.6	0.48	0.29	0.37	0.55	1.35	1
alate queen	4	0.64	0.74	0.2	0.62	0.56	0.3	0.36	0.49	1.37	1.14
alate queen	5	0.62	0.75	0.21	0.62	0.53	0.32	0.39	0.62	1.38	1.06
alate queen	6	0.6	0.77	0.19	0.61	0.54	0.31	0.38	0.55	1.36	1.07
alate queen	7	0.63	0.73	0.2	0.62	0.56	0.31	0.38	0.56	1.39	1.05
alate queen	8	0.61	0.74	0.21	0.57	0.55	0.33	0.37	0.55	1.42	1
alate queen	9	0.62	0.79	0.16	0.63	0.47	0.31	0.36	0.56	1.38	1.07
alate queen	10	0.64	0.76	0.2	0.62	0.51	0.32	0.36	0.61	1.35	1.01
alate queen	11	0.63	0.77	0.21	0.6	0.49	0.33	0.39	0.54	1.36	1.04
alate queen	12	0.61	0.74	0.21	0.63	0.55	0.32	0.38	0.53	1.39	1.13
alate queen	13	0.6	0.72	0.21	0.59	0.48	0.3	0.37	0.58	1.38	1.06
alate queen	14	0.59	0.74	0.2	0.6	0.51	0.32	0.36	0.6	1.39	1.01
alate queen	15	0.62	0.73	0.2	0.61	0.53	0.29	0.36	0.55	1.33	1.02
alate queen	16	0.6	0.71	0.22	0.61	0.49	0.31	0.38	0.52	1.33	1.07
alate queen	17	0.57	0.74	0.21	0.62	0.54	0.33	0.37	0.49	1.36	1
alate queen	18	0.63	0.75	0.18	0.54	0.49	0.29	0.34	0.5	1.36	1.08
alate queen	19	0.62	0.7	0.21	0.58	0.5	0.31	0.37	0.46	1.34	1.22
alate queen	20	0.62	0.72	0.22	0.71	0.45	0.32	0.38	0.52	1.35	1.05
ergatoid queen	1	0.58	0.68	0.18	0.57	0.46	0.31	0.37	0.4	1.17	0.96
ergatoid queen	2	0.62	0.69	0.18	0.58	0.47	0.29	0.35	0.4	1.13	0.95
ergatoid queen	3	0.6	0.67	0.19	0.49	0.52	0.3	0.35	0.39	1.21	0.85
ergatoid queen	4	0.61	0.76	0.16	0.6	0.5	0.29	0.35	0.37	1.14	0.95
ergatoid queen	5	0.62	0.79	0.18	0.6	0.54	0.32	0.35	0.44	1.22	1.01
ergatoid queen	6	0.61	0.72	0.19	0.56	0.51	0.29	0.34	0.34	1.13	0.95
ergatoid queen	7	0.59	0.75	0.16	0.59	0.51	0.31	0.37	0.4	1.17	0.92
ergatoid queen	8	0.61	0.72	0.17	0.57	0.47	0.27	0.34	0.37	1.15	0.92
ergatoid queen	9	0.59	0.74	0.21	0.56	0.54	0.3	0.34	0.42	1.22	1.04
ergatoid queen	10	0.59	0.74	0.2	0.54	0.52	0.3	0.33	0.41	1.1	1
ergatoid queen	11	0.63	0.79	0.17	0.58	0.51	0.28	0.36	0.38	1.17	0.95
ergatoid queen	12	0.6	0.76	0.16	0.56	0.53	0.29	0.35	0.38	1.17	0.88
ergatoid queen	13	0.61	0.7	0.19	0.57	0.5	0.3	0.36	0.35	1.19	1.02
ergatoid queen	14	0.62	0.74	0.19	0.57	0.57	0.32	0.37	0.42	1.22	1.02
ergatoid queen	15	0.58	0.64	0.17	0.57	0.52	0.27	0.34	0.39	1.16	0.96
ergatoid queen	16	0.62	0.76	0.19	0.59	0.52	0.29	0.36	0.4	1.18	1
ergatoid queen	17	0.6	0.72	0.19	0.5	0.48	0.29	0.35	0.39	1.18	0.98
ergatoid queen	18	0.61	0.74	0.18	0.62	0.5	0.32	0.35	0.4	1.19	0.92
ergatoid queen	19	0.6	0.7	0.15	0.58	0.49	0.3	0.35	0.38	1.11	0.87
ergatoid queen	20	0.58	0.72	0.17	0.57	0.49	0.29	0.35	0.39	1.15	0.97
